# Supplementary material for: Impact of scion/rootstock reciprocal effects on metabolomics of fruit juice and phloem sap in grafted Citrus reticulata
Source: PLoS One. 2020 Jan 10;15(1):e0227192. doi: 10.1371/journal.pone.0227192 (PMC6953815; doi:10.1371/journal.pone.0227192)
Supplement: S1 Table — Small letters- scion statistics; Capital letters-rootstock statistics; bold letters-interaction statistics. (XLSX) [file pone.0227192.s001.xlsx]

## Sheet: Table S1
Scion/Rootstock Combinations	ME/SO	MI/SO	O/SO	ME/V	MI/V	O/V	ME/812	MI/812	O/812	Rootstock P	Scion P	Interaction P
Sugars
Fructose	40.66±0.61a	24.64±1.15b	28.45±0.29b	42.93±1.66a	27.78±0.56b	28.53±1.14b	45.03±1.45a	24.04±0.97b	27.11±1.49b	n.s.	<0.0001	n.s.
Glucose	22.76±0.69a	9.95±0.76c	12.12±1.01b	25.12±1.57a	9.78±0.82c	13.93±1.09b	25.23±3.22a	9.16±0.86c	12.59±1.06b	n.s.	<0.0001	n.s.
Glucose 6 phosphate	0.01±0a	0.01±0a	0.01±0b	0.01±0a	0.01±0a	0.01±0b	0.02±0a	0.01±0a	0.01±0b	n.s.	<0.0001	n.s.
Kestose	0.11±0c	0.47±0.06a	0.26±0.04b	0.12±0c	0.47±0.02a	0.26±0.02b	0.13±0.01c	0.5±0.02a	0.28±0.04b	n.s.	<0.0001	n.s.
Myo-Inositol	3.46±0.17a	3.33±0.19a	3.61±0.23a	3.48±0.19a	3.09±0.29a	3.29±0.28a	3.57±0.25a	3.0±0.22a	3.58±0.26a	n.s.	n.s.	n.s.
Sucrose	22.43±0.33a	17.49±1.24a	14.69±0.87a	20.82±2.44a	18.14±0.36a	15.53±0.66a	21.58±3.62a	14.64±0.8a	14.28±1.09a	n.s.	n.s.	n.s.
Xylose-D	0.1±0.01b	0.21±0.02a	0.11±0.01b	0.09±0.01b	0.24±0.01a	0.1±0.02b	0.11±0.01b	0.21±0.02a	0.11±0.01b	n.s.	<0.0001	n.s.
Glucopyranose_D	1.21±0.16b	0.68±0.04c	1.33±0.19a	0.86±0.13b	0.68±0.08c	1.32±0.17a	0.88±0.13b	0.63±0.03c	1.21±0.1a	n.s.	<0.0001	n.s.
Amino acids
Asparagine	0.03±0.01a	0.02±0.01a	0.02±0a	0.04±0.01a	0.02±0a	0.03±0.01a	0.05±0.01a	0.04±0.01a	0.04±0.01a	n.s.	n.s.	n.s.
Aspartate	0.86±0.1a	0.21±0.02c	0.28±0.05b	0.73±0.01a	0.3±0.02b	0.27±0.01c	0.72±0.04a	0.25±0.02b	0.26±0.03b	n.s.	<0.0001	n.s.
4-amino butanoic acid	0.15±0.02a	0.14±0.02a	0.1±0.01b	0.14±0.01a	0.14±0.01a	0.1±0b	0.15±0.02a	0.14±0.01a	0.1±0b	n.s.	<0.0001	n.s.
Glutamate	0.14±0.01a	0.12±0.02b	0.08±0c	0.16±0.01a	0.12±0.01b	0.07±0c	0.16±0.01a	0.11±0.02b	0.07±0.02c	n.s.	<0.0001	n.s.
Ornithine	0.02±0b	0.04±0a	0.01±0b	0.01±0b	0.04±0a	0.01±0b	0.02±0b	0.04±0a	0.01±0c	n.s.	<0.0001	n.s.
Proline	7.6±0.58aB	4.58±0.26bB	2.59±0.28cB	6.46±0.54aB	4.15±0.37bB	3.1±0.57cB	6.66±0.67aA	3.72±0.06bA	2.62±0.33cA	0.02	<0.0001	n.s.
Putrescine	1.21±0.07a	0.89±0.04b	0.8±0.04b	1.13±0.07a	0.88±0.02b	0.77±0.01b	0.95±0.01a	0.88±0.01b	0.71±0.03c	n.s.	<0.0001	n.s.
Pyroglutamate	0.26±0.01a	0.13±0.01b	0.11±0.01c	0.23±0.01a	0.1±0.01c	0.13±0.01b	0.23±0.02a	0.13±0.01b	0.14±0.02b	n.s.	<0.0001	n.s.
Serine	0.18±0.01a	0.12±0b	0.05±0c	0.19±0.01a	0.14±0.01b	0.05±0c	0.19±0.01a	0.12±0.01b	0.05±0c	n.s.	<0.0001	n.s.
Threonine	0.05±0a	0.01±0b	0±0c	0.04±0a	0.02±0b	0±0c	0.04±0a	0.02±0b	0±0c	n.s.	<0.0001	n.s.
Organic acids
Aconitate	0.05±0a	0.03±0b	0.02±0c	0.05±0.01a	0.03±0b	0.02±0c	0.05±0a	0.02±0b	0.02±0c	n.s.	<0.0001	n.s.
Citrate	18.07±0.47a	6.06±0.45b	6.63±0.33b	16.95±0.77a	6.3±0.32b	6.54±0.22b	18.9±1.81a	6.18±0.33b	6.54±0.36b	n.s.	<0.0001	n.s.
Dehydroascorbic acid	0.24±0.02a	0.08±0b	0.06±0c	0.21±0.01a	0.11±0.01b	0.07±0c	0.21±0.02a	0.09±0.01b	0.07±0.01c	n.s.	<0.0001	n.s.
fumarate	0.02±0b	0.02±0a	0.02±0ab	0.01±0b	0.04±0.01a	0.02±0ab	0.02±0b	0.02±0a	0.02±0ab	n.s.	0.033	n.s.
Galactaric acid	0.07±0a	0.04±0b	0.07±0a	0.07±0a	0.04±0b	0.07±0a	0.07±0a	0.04±0b	0.08±0a	n.s.	<0.0001	n.s.
Hexadecanoic acid	1.74±0.14a	1.69±0.35a	0.85±0.03b	1.77±0.17a	3.38±1.28a	0.81±0.05b	1.68±0.11a	1.28±0.11a	0.92±0.05b	n.s.	<0.0001	n.s.
Maleate	0.01±0b	0.01±0b	0.02±0a	0.01±0b	0.01±0b	0.02±0a	0.01±0b	0.01±0b	0.02±0a	n.s.	<0.0001	n.s.
Malate	0.61±0.02c	1.68±0.13b	2.3±0.11a	0.57±0.02c	1.49±0.02b	2.33±0.07a	0.67±0.01c	1.68±0.05b	2.12±0.05a	n.s.	0.003	n.s.
Oxalate	0.04±0a	0.04±0a	0.01±0b	0.03±0a	0.07±0.03a	0.02±0b	0.03±0a	0.03±0a	0.02±0b	n.s.	<0.0001	n.s.
Phosphoric acid	0.04±0b	0.1±0.01b	0.3±0.06a	0.04±0b	0.1±0.01b	0.24±0.04a	0.06±0b	0.1±0.01b	0.2±0.04a	n.s.	<0.0001	n.s.
Quinic acid	0.16±0.01bA	0.26±0.01aA	0.24±0.02aA	0.18±0.02bA	0.2±0.02aA	0.22±0.01aA	0.11±0.01bB	0.14±0.01aB	0.17±0.01aB	<0.0001	<0.0001	n.s.
Threonic acid	0.01±0c	0.03±0b	0.01±0c	0.01±0c	0.03±0a	0.01±0c	0.01±0c	0.03±0b	0.01±0c	n.s.	<0.0001	0.002
