# Supplementary material for: Impact of scion/rootstock reciprocal effects on metabolomics of fruit juice and phloem sap in grafted Citrus reticulata
Source: PLoS One. 2020 Jan 10;15(1):e0227192. doi: 10.1371/journal.pone.0227192 (PMC6953815; doi:10.1371/journal.pone.0227192)
Supplement: S2 Table — Small letters- scion statistics; Capital letters-rootstock statistics; bold letters-interaction statistics. (XLSX) [file pone.0227192.s002.xlsx]

## Sheet: Table S2
Scion/Rootstock Combinations	ME/SO	MI/SO	O/SO	ME/V	MI/V	O/V	ME/812	MI/812	O/812	Rootstock p	Scion p	interaction p
Amino acids
Phenylalanine	0.08±0.01a	0.05±0bc	0.04±0bc	0.08±0.01a	0.04±0cd	0.04±0bc	0.08±0.01b	0.05±0bc	0.05±0d	0.0004	<0.0001	0.005
Tryptophan	0.05±0ab	0.01±0d	0.03±0d	0.05±0a	0.02±0d	0.02±0c	0.04±0b	0.02±0cd	0.02±0d	n.s.	<0.0001	0.013
Flavones
Apigenin	0.4±0.02a	0.4±0.02a	0.43±0a	0.4±0.01a	0.4±0.01a	0.42±0.01a	0.4±0.01a	0.4±0.01a	0.41±0.01a	n.s.	n.s.	n.s.
Diosmin	0.9±0.07e	0.86±0.08e	2.62±0.04a	1.07±0.02d	0.8±0.02e	1.85±0.09b	0.57±0.43e	0.79±0.03e	1.46±0.04c	<0.0001	<0.0001	0.0002
Rhoifolin	0.09±0b	0.1±0.01b	0.13±0.02a	0.1±0.02b	0.09±0.01b	0.12±0a	0.08±0.01b	0.08±0.01b	0.11±0.04a	n.s.	0.0003	n.s.
Tangeretin	0.03±0d	0.52±0.03a	0.14±0.01c	0.03±0d	0.23±0.02b	0.05±0d	0.04±0d	0.24±0.03b	0.05±0d	<0.0001	<0.0001	<0.0001
Vicenin-2	1.19±0.07aA	0.79±0.03aA	0.12±0.01cA	1.18±0.06aA	0.84±0.03bA	0.12±0.01cA	1.17±0.06aB	0.79±0.02bB	0.12±0cB	0.007	<0.0001	n.s.
Flavonones
Didymin	0.53±0.01aAB	0.45±0.02bAB	0.12±0.01cAB	0.57±0.01aA	0.43±0.02bA	0.11±0cA	0.57±0.01aB	0.44±0.02bB	0.1±0cB	0.037	<0.0001	n.s.
Eriocitrin	0.01±0b	0.01±0a	0.01±0a	0.01±0b	0.01±0a	0.01±0a	0.01±0b	0.01±0a	0.01±0a	n.s.	0.0004	n.s.
Hesperidin	3.29±0.05a	2.47±0.04b	2.31±0.03b	3.45±0.02a	2.5±0.03b	2.59±0.04b	2.88±0.02a	2.21±0.04b	2.31±0.03b	n.s.	<0.0001	n.s.
Narirutin	0.37±0.03aAB	0.42±0.03aAB	0.14±0.01bAB	0.37±0.02bA	0.46±0.02aA	0.14±0cA	0.4±0.03aB	0.41±0.03aB	0.12±0.01cB	0.05	<0.0001	n.s.
Rutin	0.04±0c	0.1±0.01a	0.01±0d	0.04±0c	0.08±0.01b	0.01±0d	0.04±0c	0.09±0.03ab	0.01±0d	0.02	<0.0001	0.049
Limonoids
Limonin	0±0bB	0±0bB	0.01±0aB	0±0bAB	0.01±0bAB	0.01±0aAB	0±0bA	0.01±0bA	0.02±0.01aA	0.05	<0.0001	n.s.
Limonin-17-B-D-glucopyranoside	1.44±0.09ab	1.08±0.08cd	1.17±0.2bcd	1.55±0.06a	1.4±0.05abc	1.25±0.2abc	1.34±0.06abc	0.99±0.22d	1.52±0.08a	n.s.	0.001	0.013
Nomilin	1.39±0.04cA	3.18±0.07aA	2.03±0.03bA	1.24±0.02cA	3.74±0.06aA	1.88±0.02bA	0.87±0.07cB	2.9±0.03aB	1.58±0.01bB	0.0004	<0.0001	n.s.
Nomilinic acid-17-beta-D-glucopyranoside	1.14±0.01bA	1.39±0.04aA	0.48±0.01cA	1.13±0.02bA	1.36±0.03aA	0.45±0.01cA	1.13±0.02bB	1.38±0.06aB	0.45±0.02cB	0.004	<0.0001	n.s.
Anthocyanins
Cyanidine-3-glucoside	0.03±0b	0.05±0.01a	0.001±0c	0.03±0b	0.04±0.01a	0.001±0c	0.03±0.01a	0.03±0.01a	0.001±0b	n.s.	<0.0001	n.s.
Cyanidine-3-robinobioside	0.22±0.02b	0.18±0.01c	0.65±0.05a	0.24±0.03b	0.19±0.01c	0.54±0.02a	0.22±0.01b	0.17±0.01c	0.52±0.03a	n.s.	<0.0001	n.s.
