# Supplementary material for: Impact of scion/rootstock reciprocal effects on metabolomics of fruit juice and phloem sap in grafted Citrus reticulata
Source: PLoS One. 2020 Jan 10;15(1):e0227192. doi: 10.1371/journal.pone.0227192 (PMC6953815; doi:10.1371/journal.pone.0227192)
Supplement: S3 Table — Small letters- scion statistics; Capital letters-rootstock statistics. FC-fold change. (XLSX) [file pone.0227192.s003.xlsx]

## Sheet: Table S3
Scion/Rootstock Combinations	ME/812	ME/SO	ME/V	MI/812	MI/SO	MI/V	O/812	O/SO	O/V	Rootstock P	Scion P	Interaction P	FC
Sugars
Fructose	0.64±0.07	2.12±0.09	3.21±0.08	2.82±0.36	2.23±0.28	1.84±0.49	0.52±0.14	1.11±0.18	0.81±0.11	0.02	<0.0001	0.0001	6.17658
Fructose6P	0.17±0.04	0.1±0.02	0.18±0.02	0.08±0.03	0.1±0.01	0.12±0.03	0.1±0.01	0.27±0.03	0.04±0.01	n.s.	n.s.	0.0001	6.63868
Galactinol	0.13±0.01	0.06±0.02	0.1±0	0.02±0	0.57±0.09	1.67±0.23	0.02±0	0.04±0.01	0.07±0.01	<0.0001	<0.0001	<0.0001	99.1332
Galactopyronasyl	0.49±0.05	0.08±0.02	0.16±0.02	0.26±0.08	0.39±0.1	0.38±0.08	0.15±0.03	0.17±0.05	0.06±0.01	n.s.	0.001	0.004	8.38943
Glucopyranose	1.02±0.28	0.76±0.03	1.07±0.16	0.43±0.01	4.04±0.43	2.11±0.7	0.96±0.27	1.27±0.26	1.14±0.1	0.003	0.0004	0.0004	9.394
Glucose	0.4±0.09	0.86±0.09	1.25±0.21	1.36±0.32	1.04±0.1	1.22±0.37	0.65±0.05	1.63±0.16	0.46±0.06	n.s.	n.s.	0.004	4.11814
Glucose6P	0±0	0±0	0±0	0±0	0±0	0±0	0±0	0±0	0±0	n.s.	0.0006	n.s.	4.97597
Lyxose	0.04±0.01	0.02±0	0.03±0	0.03±0.01	0.08±0.02	0.07±0.01	0.04±0.01	0.08±0.02	0.02±0	n.s.	n.s.	0.04	3.84712
Myo-Inositol	4.36±0.15	3.47±0.49	3.52±0.19	3.97±0.58	14.02±1.92	12.56±3.07	2.84±0.43	7.6±2.51	2.9±0.62	0.01	0.0002	0.016	4.94326
Raffinose	0.08±0.01	0.06±0	0.08±0	0.02±0	0.2±0.04	0.11±0.01	0.02±0	0.06±0.01	0.06±0	0.001	0.0003	0.0002	9.40893
Sucrose	16.08±2.91	7.29±1.22	9.76±0.79	7.53±1.24	53.35±15.78	68.37±10.79	6.17±0.62	13.6±1.45	7.49±0.53	0.01	<0.0001	0.001	11.077
Xylose,D-	0.04±0.01	0.02±0	0.03±0	0.03±0.01	0.08±0.02	0.07±0.01	0.05±0.01	0.09±0.01	0.02±0	0.02	0.02	0.004	4.3244
Amino acids
Alanine	0.02±0	0.03±0	0.08±0.01	0.08±0.02	0.05±0.01	0.17±0.04	0.05±0.01	0.14±0.01	0.04±0.01	0.01	0.002	0.0002	7.43877
Asparagine	0.06±0.01	0.07±0.02	0.11±0.01	0.17±0.01	0.19±0	0.16±0	0.05±0.01	0.18±0.01	0.06±0	<0.0001	<0.0001	<0.0001	3.76583
Aspartate	0.15±0.01	0.32±0.03	0.32±0.04	0.21±0.03	0.24±0.07	2.06±0.22	0.16±0.01	0.23±0.02	0.08±0.01	<0.0001	<0.0001	<0.0001	26.9848
Butanoic 4-amino	0.04±0	0.2±0.03	0.49±0.03	0.16±0.02	0.12±0.02	0.79±0.02	0.14±0.03	0.44±0.04	0.58±0.06	<0.0001	0.0002	<0.0001	18.162
Cysteine	0.01±0aB	0.03±0aA	0.03±0aA	0.02±0.01aB	0.03±0.01aA	0.03±0aA	0±0bB	0.01±0bA	0.01±0bA	0.003	<0.0001	n.s.	8.14558
Glutamate	0.06±0	0.04±0.01	0.03±0	0.03±0	0.05±0	0.05±0.01	0.01±0	0.07±0.02	0.02±0	0.03	n.s.	0.001	5.9248
Glycine	0.08±0.02	0.08±0.02	0.1±0.01	0.12±0.03	0.16±0.03	0.16±0.04	0.06±0.01	0.17±0.01	0.03±0	0.04	0.008	0.019	5.21455
Leucine	0.01±0	0±0	0.01±0	0.01±0	0.02±0	0.04±0.01	0±0	0.02±0	0.01±0	0.028	0.0002	0.007	11.3195
Ornithine	0.05±0.01	0.07±0.02	0.03±0	0.01±0	0±0	0.06±0.02	0.01±0	0.01±0	0±0	n.s.	0.0002	0.004	23.2794
Proline	1.31±0.03	1.49±0.25	1.56±0.22	1.47±0.2	0.63±0.11	1.61±0.24	1.42±0.34	2.72±0.33	1.05±0.21	n.s.	n.s.	0.001	4.30473
Putrescine	0.03±0	0.21±0.02	0.32±0.03	0.1±0.03	0.05±0	0.05±0.01	0.09±0.01	0.21±0.02	0.09±0.01	0.0003	<0.0001	<0.0001	9.85308
Serine	0.05±0	0.15±0.02	0.29±0.06	0.18±0.04	0.1±0.01	0.1±0.01	0.2±0.01	0.24±0.03	0.13±0.03	n.s.	n.s.	0.0004	5.34932
Threonine	0.01±0	0.02±0	0.02±0	0.02±0.01	0.02±0	0.05±0.02	0.03±0	0.04±0	0.01±0	n.s.	n.s.	0.004	9.48233
Valine	0.02±0	0.03±0.01	0.03±0	0.03±0.01	0.05±0.01	0.29±0.07	0.03±0	0.11±0.01	0.02±0	0.003	0.0002	<0.0001	18.7437
TCA and Glycolysis
Aconitate	0±0	0±0	0±0	0±0	0.01±0	0.01±0	0±0	0±0	0±0	n.s.	<0.0001	n.s.	8.87944
Citrate	1.62±0.04	0.55±0.01	0.95±0.04	1.81±0.3	3.49±1.15	4.94±0.9	0.36±0.05	0.7±0.18	0.32±0.04	n.s.	<0.0001	0.02	15.4701
Fumarate	0.05±0.01	0.09±0.01	0.16±0.01	0.07±0.01	0.09±0	0.1±0.01	0.03±0	0.06±0.01	0.05±0.02	<0.0001	<0.0001	0.01	5.6904
Isocitrate	2.53±0.15	1.41±0.07	2.4±0.26	4.2±0.79	7.29±1.94	11.53±2.91	1.05±0.09	2.04±0.47	0.69±0.08	n.s.	<0.0001	0.04	16.5935
Lactate	0.02±0.01	0.02±0.01	0.02±0	0.02±0.01	0.08±0.01	0.06±0.02	0.01±0	0.04±0.01	0.02±0	0.01	0.0003	0.04	6.70573
Malate	0.69±0.09abB	0.9±0.14abAB	1.23±0.04abA	0.71±0.13aB	1.35±0.45aAB	1.86±0.42aA	0.39±0.12bB	1.01±0.14bAB	0.83±0.24bA	0.01	0.04	n.s.	4.73144
Pyruvate	0.04±0.01	0.03±0.01	0.04±0.01	0.03±0.01	0.15±0.03	0.11±0.03	0.02±0	0.08±0	0.04±0	0.004	0.0004	0.02	6.23309
Succinate	0.07±0.01	0.07±0.02	0.07±0.01	0.21±0.05	0.32±0.09	0.19±0.03	0.09±0.01	0.33±0.03	0.07±0.01	0.003	0.0003	0.04	4.93221
Organic acids
Benzoic_acid	0±0	0.01±0	0.01±0	0.01±0	0.01±0	0.02±0	0.01±0	0.01±0	0.01±0	0.003	0.002	0.04	4.37926
Caffeic_acid	0.01±0	0.01±0	0.01±0	0.01±0	0.06±0.01	0.03±0.01	0.01±0	0.02±0	0±0	0.003	<0.0001	0.006	15.1862
Ferulate	0.64±0.07	2.12±0.09	3.21±0.08	1.06±0.14	3.94±0.96	2.7±0.44	2.07±0.32	3.22±0.39	1.02±0.29	0.001	n.s.	0.003	6.13536
Gluconic_acid	0.05±0.01	0.06±0.01	0.07±0.01	0.02±0	0.15±0.04	0.08±0.01	0.01±0	0.04±0.01	0.03±0	0.003	0.0004	0.01	10.5353
Glycolic_acid	0.07±0.03	0.04±0.01	0.05±0	0.05±0.01	0.16±0.01	0.14±0.02	0.04±0	0.08±0	0.04±0.01	0.01	<0.0001	0.0004	4.34683
Maleate	0.01±0bB	0.01±0bB	0.02±0bA	0.02±0.01aB	0.02±0.01aB	0.03±0aA	0±0bB	0.01±0bB	0.01±0bA	0.01	<0.0001	n.s.	14.6391
Malonate	0.02±0	0.01±0	0.01±0	0.01±0	0.05±0.01	0.04±0	0.01±0	0.02±0	0.01±0	0.01	<0.0001	0.002	6.40348
Oxalate	1.23±0.3	0.01±0	0.16±0.02	0.12±0.04	2.73±0.28	2.71±0.22	0.01±0	0.02±0.01	0.01±0	0.004	<0.0001	<0.0001	389.927
Pyroglutamate	1.14±0.1bB	1.29±0.35bA	1.43±0.13bA	1.82±0.28aB	4.36±1.32aA	5.01±0.44aA	0.92±0.12bB	2.2±0.73bA	1.03±0.28bA	0.03	0.0001	n.s.	5.4228
Quinnic_acid	0.03±0	0.5±0.05	0.19±0.02	0.07±0.01	0.05±0.01	0.04±0	0.04±0.01	0.04±0	0.02±0	<0.0001	<0.0001	<0.0001	24.6589
Ribonic_acid	0.01±0C	0.02±0.01B	0.03±0A	0.01±0C	0.03±0.01B	0.04±0A	0.01±0C	0.02±0B	0.03±0A	<0.0001	n.s.	n.s.	5.62291
Tartaric_acid	0±0	0.01±0	0.02±0.02	0±0	0.01±0	0±0	0±0	0.01±0	0±0	n.s	n.s	n.s	16.6007
Threonic_acid	0.06±0.01	0.25±0.08	0.21±0.01	0.01±0	0.06±0.01	0.04±0	0.04±0.01	0.07±0.01	0.05±0.01	0.01	<0.0001	0.05	22.1777
Vanillic_acid	3.1±0.47	1.29±0.13	1.65±0.13	1.22±0.16	7.59±2.35	5.78±1.47	1.52±0.17	3.7±0.19	1.62±0.31	0.04	0.004	0.01	6.22965
Lipid metabolism
Glycerate	0±0	0±0	0±0	0±0	0.01±0	0.01±0	0±0	0±0	0±0	n.s.	0.0004	n.s.	4.15411
Glycerol	0.1±0.01	0.09±0.02	0.13±0.02	0.08±0.01	0.21±0.03	0.21±0.03	0.06±0.01	0.09±0	0.06±0.01	0.01	<0.0001	0.01	3.46951
Glycerol3P	0±0	0±0	0±0	0±0	0.01±0	0±0	0±0	0±0	0±0	n.s.	0.006	n.s.	3.5936
Phosphoric_acid	0.05±0.01bB	0.1±0.01bA	0.09±0.01bA	0.11±0.03aB	0.15±0.02aA	0.22±0.02aA	0.08±0.02aB	0.16±0.02aA	0.21±0.03aA	0.001	0.0003	n.s.	4.01501
Nonanoic_acid	0.01±0	0±0	0±0	0±0	0.04±0	0.02±0.01	0±0	0±0	0±0	0.0002	<0.0001	<0.0001	50.3138
