# Supplementary material for: Impact of scion/rootstock reciprocal effects on metabolomics of fruit juice and phloem sap in grafted Citrus reticulata
Source: PLoS One. 2020 Jan 10;15(1):e0227192. doi: 10.1371/journal.pone.0227192 (PMC6953815; doi:10.1371/journal.pone.0227192)
Supplement: S4 Table — Small letters- scion statistics; Capital letters-rootstock statistics. FC-fold change. (XLSX) [file pone.0227192.s004.xlsx]

## Sheet: Table S4
Scion	ME/812	ME/SO	ME/V	MI/812	MI/SO	MI/V	O/812	O/SO	O/V	Scion P	Rootstock P	Interaction P	FC
Sugars
Fructose	0.74±0.23B	5.78±0.56A	2.87±0.44B	3.33±1.02B	5.71±0.02A	1.31±0.06B	5.11±1.58B	5.65±1.72A	2.17±0.55B	n.s.	0.001	n.s.	7.78367
Fructose6P	0.06±0.02	0.07±0.01	0.2±0.02	0.23±0.03	0.03±0	0.11±0.01	0.19±0.03	0.09±0.01	0.18±0.03	n.s.	0.0001	0.001	7.38464
Galactinol	0.06±0.01	0.11±0.04	0.32±0.09	0.04±0.01	0.13±0.01	0.11±0.01	0.02±0	0.04±0	0.05±0.01	0.002	0.003	0.02	14.2487
Galactopyronasyl	0.05±0.01B	0.09±0.02B	0.16±0.02A	0.16±0.02B	0.11±0.02B	0.23±0.02A	0.09±0.01B	0.1±0.02B	0.14±0.02A	0.002	0.0003	n.s.	4.65674
Glucopyranose	0.85±0.05	1.05±0.02	1±0.17	2.72±0.64	1.18±0.2	4.41±0.41	1±0.21	1.17±0.24	1.33±0.17	p<0.0001	0.002	0.001	5.15724
Glucose	0.57±0.12B	4.49±0.15A	2.7±0.2B	2.5±0.39B	5.3±0.97A	1.61±0.21B	3.62±0.63B	4.56±1.36A	2.31±0.31B	n.s.	0.0003	n.s.	9.22758
Glucose6P	0.02±0A	0.02±0A	0.01±0B	0.01±0A	0.02±0A	0.01±0B	0.02±0A	0.01±0A	0.01±0B	n.s.	0.003	n.s.	3.11508
Lyxose	0.03±0A	0.04±0A	0.03±0B	0.08±0A	0.08±0.01A	0.06±0B	0.09±0.01A	0.07±0.02A	0.04±0.01B	0.001	0.02	n.s.	2.83904
Myo-Inositol	8.31±1.55	6.32±0.64	2.69±0.32	14.97±1.72	6.29±0.32	16.32±0.7	6.05±1.84	7.18±1.42	6.18±1.49	p<0.0001	0.03	0.001	6.07242
Raffinose	0.06±0.01	0.09±0.02	0.07±0.02	0.08±0.01	0.13±0.03	0.06±0.01	0.06±0.01	0.05±0.01	0.2±0.04	n.s.	n.s.	0.002	3.7492
Sucrose	22.25±6.32	12.98±1.43	5.89±1.02	49.45±12.77	35.01±11.49	74.89±7.13	11.64±3.34	13.81±2.6	13.76±3.16	p<0.0001	n.s.	0.03	12.7079
Xylose,D-	0.03±0A	0.04±0A	0.03±0B	0.08±0A	0.08±0.01A	0.06±0B	0.09±0.01A	0.07±0.02A	0.04±0.01B	0.001	0.02	n.s.	2.83904
Amino acids
Alanine	0.01±0	0.07±0.01	0.06±0.01	0.05±0.01	0.05±0.02	0.02±0	0.09±0.03	0.06±0.01	0.07±0.02	0.03	n.s.	0.04	15.7365
Asparagine	0.05±0.01	0.13±0.01	0.2±0.03	0.15±0.04	0.2±0.05	0.05±0	0.11±0.03	0.17±0.04	0.11±0.02	n.s.	n.s.	0.02	4.08717
Aspartate	0.04±0	0.46±0.11	0.61±0.05	0.11±0	0.88±0.15	0.08±0.02	0.28±0.02	0.38±0.08	0.18±0.01	n.s.	p<0.0001	0.0001	25.1287
Butanoic 4-amino	0.03±0	0.71±0.06	0.23±0	0.07±0.01	0.26±0.06	0.04±0.01	0.43±0.09	0.63±0.1	0.5±0.02	p<0.0001	p<0.0001	0.003	23.8666
Cysteine	0.01±0	0.03±0	0.02±0	0.03±0.01	0.02±0.01	0.04±0.01	0±0	0.02±0.01	0.01±0	0.005	0.03	0.003	8.6426
Glutamate	0±0	0.04±0	0±0	0.02±0.01	0.08±0	0.03±0	0±0	0.01±0	0±0	p<0.0001	p<0.0001	0.0001	34.1161
Glycine	0.03±0B	0.12±0.01A	0.14±0.01A	0.13±0.03B	0.12±0.02A	0.16±0.02A	0.11±0.03B	0.14±0A	0.15±0.01A	0.027	0.003	n.s.	5.44587
Leucine cyclo	0.22±0.04	0.38±0.01	0.23±0.02	0.85±0.17	0.62±0.14	0.59±0.2	0.27±0.06	0.3±0.04	0.12±0.02	0.0002	n.s.	n.s.	6.91486
Leucine	0±0B	0.01±0A	0.01±0AB	0.01±0B	0.01±0A	0.01±0AB	0.01±0B	0.01±0A	0.01±0AB	n.s.	0.03	n.s.	4.09915
Ornithine	0±0	0.05±0.01	0.01±0	0±0	0.03±0.01	0±0	0.01±0	0.01±0	0.01±0	0.015	p<0.0001	0.002	23.2346
Proline	0.2±0.01	3.57±0.19	1.42±0.26	0.43±0.04	0.36±0.02	0.5±0.04	1.4±0.05	2.01±0.1	2.37±0.47	p<0.0001	p<0.0001	p<0.0001	18.232
Putrescine	0.03±0	0.21±0.02	0.34±0.09	0.16±0.01	0.08±0.02	0.03±0.01	0.41±0.13	0.21±0.05	0.14±0.03	0.01	n.s.	0.003	15.6743
Serine	0.02±0	0.19±0.01	0.21±0.03	0.07±0.01	0.1±0.03	0.05±0.01	0.26±0.06	0.22±0.03	0.16±0.01	p<0.0001	n.s.	0.002	14.315
Threonine	0±0	0.01±0	0.01±0	0.02±0.01	0.04±0.01	0.01±0	0.01±0	0.02±0.01	0.01±0	0.004	0.004	0.04	13.1869
Valine	0.01±0B	0.04±0.01A	0.02±0B	0.02±0B	0.02±0A	0.02±0.01B	0.02±0B	0.05±0.01A	0.02±0.01B	n.s.	0.003	n.s.	6.7278
TCA and Glycolysis
Aconitate	0±0	0±0	0±0	0±0	0.01±0	0±0	0±0	0±0	0±0	p<0.0001	n.s.	n.s.	5.59736
Citrate	0.04±0.01	0.58±0.01	0.2±0.02	0.4±0.13	1.57±0.43	0.26±0.05	0.17±0.05	0.07±0.01	0.13±0.01	0.001	0.001	0.01	39.9648
Fumarate	0.02±0B	0.17±0.02A	0.15±0.02A	0.09±0.01B	0.14±0.04A	0.12±0.01A	0.1±0.03B	0.18±0.03A	0.13±0A	n.s.	0.0004	n.s.	10.845
Isocitrate	0.1±0.03	1.19±0.15	0.42±0.11	0.8±0.18	3.34±0.8	0.54±0.05	0.35±0.11	0.12±0.01	0.24±0.01	0.0002	0.0004	0.002	31.9965
Lactate	0.05±0.01	0.01±0	0.02±0	0.06±0	0.05±0.01	0.06±0.01	0.01±0	0.03±0.01	0.03±0.01	p<0.0001	n.s.	0.036	4.19892
Malate	0.13±0.03B	1.47±0.05A	1.35±0.28A	0.76±0.05B	1.83±0.22A	2.2±0.56A	0.51±0.08B	0.6±0.11A	1.58±0.13A	0.01	p<0.0001	n.s.	16.4505
Pyruvate	0.04±0.01	0.04±0.01	0.03±0.01	0.09±0.02	0.09±0.02	0.15±0	0.04±0.01	0.05±0.02	0.04±0.01	p<0.0001	n.s.	n.s.	5.28375
Succinate	0.73±0.07	0.19±0.02	0.09±0.03	0.22±0.02	0.46±0.1	0.22±0.01	0.15±0.04	0.28±0.1	0.11±0.02	0.01	0.001	0.0001	8.58354
Organic acids
Benzoic_acid	0.01±0	0.01±0	0±0	0.02±0	0.02±0	0.02±0	0.01±0	0.02±0	0.01±0	0.003	n.s.	n.s.	5.17962
Caffeic_acid	0.02±0	0.01±0	0.01±0	0.03±0.01	0.01±0	0.05±0.01	0.01±0	0.01±0	0.01±0	p<0.0001	0.016	0.001	7.29903
Ferulic cis	0±0	0.02±0	0.03±0	0.01±0	0.07±0.01	0.05±0.01	0.01±0	0.02±0.01	0.02±0	0.0003	0.0002	0.012	26.1623
Ferulic trans	0.25±0.04B	0.77±0.06A	0.19±0.04B	0.75±0.1B	0.7±0.21A	0.75±0.12B	0.42±0.12B	1.05±0.23A	0.34±0.05B	0.02	0.003	n.s.	5.51918
Gluconic_acid	0±0	0.04±0	0.04±0.01	0.02±0	0.05±0.01	0.1±0	0.01±0	0.03±0	0.05±0	p<0.0001	p<0.0001	0.01	20.1378
Glycolic_acid	0.11±0.02A	0.05±0AB	0.03±0.01B	0.14±0.04A	0.09±0.01AB	0.1±0.01B	0.06±0.01A	0.07±0.01AB	0.05±0.01B	0.005	0.04	n.s.	4.22642
Maleate	0.01±0	0.01±0	0.01±0	0.02±0	0.01±0	0.04±0	0.01±0	0.02±0.01	0.01±0	0.001	0.001	0.003	5.54339
Malonate	0.02±0	0.01±0	0.01±0	0.02±0.01	0.02±0	0.03±0	0.01±0	0.01±0	0.01±0	0.001	n.s.	0.01	5.6988
Oxalate	0.25±0.05	0.03±0	0.02±0	2.16±0.08	1.36±0.1	1.61±0.13	0.01±0	0.01±0	0.02±0	p<0.0001	p<0.0001	0.001	157.484
Pyroglutamate	0.84±0.05	1.33±0.1	1.4±0.16	1.73±0.17	2.35±0.17	3.27±0.07	1.1±0.24	1.79±0.49	1.27±0.22	p<0.0001	0.003	0.049	3.8896
Quinnic_acid	0.04±0.01	0.35±0.06	0.05±0.01	0.36±0.12	0.15±0.05	0.07±0.02	0.12±0.01	0.25±0.05	0.07±0.02	n.s.	0.003	0.004	9.99888
Ribonic_acid	0±0	0.02±0	0.02±0	0.02±0	0.02±0.01	0.03±0.01	0.01±0	0.02±0	0.02±0	0.02	n.s.	n.s.	8.6065
Tartaric_acid	0±0	0.01±0	0.01±0	0.01±0	0±0	0.01±0	0.01±0	0±0	0±0	n.s.	n.s.	0.04	5.0759
Threonic_acid	0.03±0	0.1±0.01	0.14±0.01	0.07±0.02	0.04±0.01	0.11±0.02	0.03±0	0.04±0.01	0.08±0.01	0.002	p<0.0001	0.006	5.3298
Vanillic_acid	2.04±0.25	1.88±0.23	1.91±0.17	5.89±1.19	2.89±0.49	9.86±1.32	1.75±0.37	2.02±0.55	2.55±0.58	p<0.0001	0.003	0.003	5.62542
Lipid metabolism
Glycerate	0±0	0±0	0±0	0.01±0	0.01±0	0.01±0	0.01±0	0±0	0±0	0.001	n.s.	n.s.	5.86571
Glycerol	0.1±0.03	0.19±0.01	0.18±0.02	0.43±0.13	0.16±0.02	0.38±0.1	0.22±0.05	0.19±0.03	0.17±0.02	0.01	n.s.	n.s.	4.24201
Glycerol3P	0±0	0±0	0±0	0±0	0±0	0.01±0	0±0	0±0	0±0	n.s.	n.s.	0.04	3.62981
Phosphoric_acid	0.09±0A	0.13±0.02A	0.05±0B	0.22±0.01A	0.13±0.01A	0.14±0.01B	0.29±0.05A	0.2±0.05A	0.12±0.02B	0.001	0.003	n.s.	5.49526
Nonanoic_acid	0.01±0	0±0	0±0	0.02±0	0.02±0.01	0.03±0	0±0	0.01±0	0±0	p<0.0001	n.s.	n.s.	11.7954
